# Supplementary material for: Antibody–Drug Conjugate Made of Zoledronic Acid and the Anti-CD30 Brentuximab–Vedotin Exert Anti-Lymphoma and Immunostimulating Effects
Source: Cells. 2024 May 17;13(10):862. doi: 10.3390/cells13100862 (PMC11119185; doi:10.3390/cells13100862)
Supplement: Supplementary file 1 [file cells-13-00862-s001.zip]

Archive with 1 entries (1 files):
- cells-3007595-supplementary.pdf
